# Supplementary material for: Stable gene expression for normalisation and single-sample scoring
Source: Nucleic Acids Res. 2020 Sep 30;48(19):e113. doi: 10.1093/nar/gkaa802 (PMC7641762; doi:10.1093/nar/gkaa802)
Supplement: gkaa802_Supplemental_Files [file gkaa802_supplemental_files.zip]

Archive with 3 entries (3 files):
- additional_file_1.pdf
- additional_file_2.html
- additional_file_3.R
